# Supplementary material for: CsCDPK6, a CsSAMS1-Interacting Protein, Affects Polyamine/Ethylene Biosynthesis in Cucumber and Enhances Salt Tolerance by Overexpression in Tobacco
Source: Int J Mol Sci. 2021 Oct 15;22(20):11133. doi: 10.3390/ijms222011133 (PMC8538082; doi:10.3390/ijms222011133)
Supplement: Supplementary file 1 [file ijms-22-11133-s001.zip]

Archive with 1 entries (1 files):
- ijms-1391084-supplementary.pdf
